# Supplementary material for: Three-dimensional environment sensitizes pancreatic cancer cells to the anti-proliferative effect of budesonide by reprogramming energy metabolism
Source: J Exp Clin Cancer Res. 2024 Jun 14;43:165. doi: 10.1186/s13046-024-03072-1 (PMC11177459; doi:10.1186/s13046-024-03072-1)
Supplement: Supplementary file 1 — Supplementary Material 1 [file 13046_2024_3072_MOESM1_ESM.xlsx]

## Sheet: 3Dvs2D controls_enriched in 3D
NAME	GS<br> follow link to MSigDB	GS DETAILS	SIZE	ES	NES	NOM p-val	FDR q-val	FWER p-val	RANK AT MAX	LEADING EDGE
REACTOME_GLUCOSE_METABOLISM	REACTOME_GLUCOSE_METABOLISM	Details ...	77	0.5677747	2.018617	0.0	0.037887584	0.032	3077	tags=45%, list=23%, signal=59%
REACTOME_GLYCOLYSIS	REACTOME_GLYCOLYSIS	Details ...	63	0.580869	2.0016692	0.0	0.023064336	0.039	3077	tags=49%, list=23%, signal=64%
REACTOME_ANTIGEN_PRESENTATION_FOLDING_ASSEMBLY_AND_PEPTIDE_LOADING_OF_CLASS_I_MHC	REACTOME_ANTIGEN_PRESENTATION_FOLDING_ASSEMBLY_AND_PEPTIDE_LOADING_OF_CLASS_I_MHC	Details ...	26	0.6738234	1.9823576	0.0	0.022530705	0.057	2238	tags=50%, list=17%, signal=60%
WP_FERROPTOSIS	WP_FERROPTOSIS	Details ...	58	0.5587097	1.9212663	0.0	0.059159547	0.182	2067	tags=34%, list=15%, signal=41%
KEGG_FRUCTOSE_AND_MANNOSE_METABOLISM	KEGG_FRUCTOSE_AND_MANNOSE_METABOLISM	Details ...	30	0.64056313	1.9206572	0.0	0.048037037	0.184	2896	tags=53%, list=22%, signal=68%
WP_METABOLIC_REPROGRAMMING_IN_PANCREATIC_CANCER	WP_METABOLIC_REPROGRAMMING_IN_PANCREATIC_CANCER	Details ...	39	0.59993315	1.9197739	0.0	0.04062354	0.186	2098	tags=44%, list=16%, signal=52%
WP_HEAD_AND_NECK_SQUAMOUS_CELL_CARCINOMA	WP_HEAD_AND_NECK_SQUAMOUS_CELL_CARCINOMA	Details ...	67	0.5468584	1.9056364	0.0	0.044945322	0.232	3070	tags=46%, list=23%, signal=60%
WP_STEROL_REGULATORY_ELEMENTBINDING_PROTEINS_SREBP_SIGNALING	WP_STEROL_REGULATORY_ELEMENTBINDING_PROTEINS_SREBP_SIGNALING	Details ...	64	0.5422235	1.903976	0.0	0.039916947	0.236	3338	tags=50%, list=25%, signal=66%
REACTOME_KERATINIZATION	REACTOME_KERATINIZATION	Details ...	50	0.5658131	1.9034189	0.0	0.035481732	0.236	2937	tags=54%, list=22%, signal=69%
WP_ALLOGRAFT_REJECTION	WP_ALLOGRAFT_REJECTION	Details ...	31	0.6185993	1.8879001	0.0	0.040683478	0.286	2451	tags=39%, list=18%, signal=47%
REACTOME_FORMATION_OF_THE_CORNIFIED_ENVELOPE	REACTOME_FORMATION_OF_THE_CORNIFIED_ENVELOPE	Details ...	49	0.56825083	1.8839674	0.0	0.039346542	0.299	2937	tags=55%, list=22%, signal=70%
REACTOME_INTERACTIONS_OF_REV_WITH_HOST_CELLULAR_PROTEINS	REACTOME_INTERACTIONS_OF_REV_WITH_HOST_CELLULAR_PROTEINS	Details ...	37	0.59047353	1.8765903	0.0	0.040111423	0.326	3707	tags=57%, list=28%, signal=78%
WP_CHOLESTEROL_BIOSYNTHESIS_PATHWAY	WP_CHOLESTEROL_BIOSYNTHESIS_PATHWAY	Details ...	15	0.73105663	1.8752465	0.0015197569	0.037751663	0.329	2074	tags=53%, list=16%, signal=63%
WP_TNFALPHA_SIGNALING_PATHWAY	WP_TNFALPHA_SIGNALING_PATHWAY	Details ...	84	0.5220779	1.8700747	0.0	0.037932303	0.345	3210	tags=43%, list=24%, signal=56%
KEGG_ANTIGEN_PROCESSING_AND_PRESENTATION	KEGG_ANTIGEN_PROCESSING_AND_PRESENTATION	Details ...	34	0.61154914	1.8618445	0.0	0.041316755	0.391	2422	tags=47%, list=18%, signal=57%
REACTOME_CELLULAR_RESPONSE_TO_HEAT_STRESS	REACTOME_CELLULAR_RESPONSE_TO_HEAT_STRESS	Details ...	92	0.5135705	1.8605103	0.0	0.039696146	0.402	3063	tags=40%, list=23%, signal=52%
REACTOME_NUCLEAR_PORE_COMPLEX_NPC_DISASSEMBLY	REACTOME_NUCLEAR_PORE_COMPLEX_NPC_DISASSEMBLY	Details ...	36	0.5881932	1.8447578	0.0	0.048771407	0.484	3707	tags=61%, list=28%, signal=84%
KEGG_GLYCEROPHOSPHOLIPID_METABOLISM	KEGG_GLYCEROPHOSPHOLIPID_METABOLISM	Details ...	59	0.53414816	1.8381909	0.0	0.05040074	0.518	2746	tags=42%, list=21%, signal=53%
REACTOME_CONSTITUTIVE_SIGNALING_BY_AKT1_E17K_IN_CANCER	REACTOME_CONSTITUTIVE_SIGNALING_BY_AKT1_E17K_IN_CANCER	Details ...	25	0.6322568	1.8361549	0.002805049	0.04905444	0.529	2549	tags=56%, list=19%, signal=69%
WP_CHOLESTEROL_METABOLISM	WP_CHOLESTEROL_METABOLISM	Details ...	51	0.5392395	1.8353555	0.0012515645	0.04719394	0.53	2510	tags=43%, list=19%, signal=53%
REACTOME_GLUCONEOGENESIS	REACTOME_GLUCONEOGENESIS		24	0.6357101	1.834986	0.0	0.0453999	0.535	3077	tags=46%, list=23%, signal=59%
REACTOME_NUCLEAR_IMPORT_OF_REV_PROTEIN	REACTOME_NUCLEAR_IMPORT_OF_REV_PROTEIN		34	0.58487725	1.8342996	0.0027063598	0.04371498	0.539	3707	tags=56%, list=28%, signal=77%
REACTOME_TRANSPORT_OF_THE_SLBP_DEPENDANT_MATURE_MRNA	REACTOME_TRANSPORT_OF_THE_SLBP_DEPENDANT_MATURE_MRNA		36	0.59116286	1.8334583	0.0	0.042123258	0.542	3707	tags=58%, list=28%, signal=81%
REACTOME_LAMININ_INTERACTIONS	REACTOME_LAMININ_INTERACTIONS		28	0.61172074	1.832666	0.0	0.04080973	0.548	2391	tags=46%, list=18%, signal=56%
REACTOME_EXPORT_OF_VIRAL_RIBONUCLEOPROTEINS_FROM_NUCLEUS	REACTOME_EXPORT_OF_VIRAL_RIBONUCLEOPROTEINS_FROM_NUCLEUS		32	0.59384733	1.8264053	0.0	0.043434065	0.589	3707	tags=59%, list=28%, signal=82%
WP_PHOTODYNAMIC_THERAPYINDUCED_NFE2L2_NRF2_SURVIVAL_SIGNALING	WP_PHOTODYNAMIC_THERAPYINDUCED_NFE2L2_NRF2_SURVIVAL_SIGNALING		22	0.6469573	1.8204333	0.0014224751	0.045454707	0.623	2319	tags=55%, list=17%, signal=66%
REACTOME_REGULATION_OF_HSF1_MEDIATED_HEAT_SHOCK_RESPONSE	REACTOME_REGULATION_OF_HSF1_MEDIATED_HEAT_SHOCK_RESPONSE		74	0.51141995	1.8139757	0.0	0.047938824	0.66	3820	tags=49%, list=29%, signal=68%
KEGG_METABOLISM_OF_XENOBIOTICS_BY_CYTOCHROME_P450	KEGG_METABOLISM_OF_XENOBIOTICS_BY_CYTOCHROME_P450		29	0.5964952	1.8105954	0.002770083	0.048802584	0.683	1461	tags=41%, list=11%, signal=46%
REACTOME_TRANSPORT_OF_MATURE_MRNAS_DERIVED_FROM_INTRONLESS_TRANSCRIPTS	REACTOME_TRANSPORT_OF_MATURE_MRNAS_DERIVED_FROM_INTRONLESS_TRANSCRIPTS		42	0.5557765	1.8070828	0.0	0.049687624	0.705	3707	tags=52%, list=28%, signal=72%
REACTOME_SARS_COV_2_ACTIVATES_MODULATES_INNATE_AND_ADAPTIVE_IMMUNE_RESPONSES	REACTOME_SARS_COV_2_ACTIVATES_MODULATES_INNATE_AND_ADAPTIVE_IMMUNE_RESPONSES		99	0.49129447	1.8065866	0.0	0.048226997	0.707	3707	tags=47%, list=28%, signal=65%

## Sheet: 3Dvs2D controls_enriched in 2D
NAME	GS<br> follow link to MSigDB	GS DETAILS	SIZE	ES	NES	NOM p-val	FDR q-val	FWER p-val	RANK AT MAX	LEADING EDGE
REACTOME_RESPONSE_OF_EIF2AK4_GCN2_TO_AMINO_ACID_DEFICIENCY	REACTOME_RESPONSE_OF_EIF2AK4_GCN2_TO_AMINO_ACID_DEFICIENCY	Details ...	95	-869994.04.00	-65687.23.00	0.0	464	0.01	2651	tags=57%, list=20%, signal=70%
KEGG_RIBOSOME	KEGG_RIBOSOME	Details ...	81	-88514.26.00	-55166.44.00	0.0	188645.56.00	0.05	2479	tags=57%, list=19%, signal=69%
WP_OXIDATIVE_PHOSPHORYLATION	WP_OXIDATIVE_PHOSPHORYLATION	Details ...	58	-869891.27.00	-37617.27.00	0.0	248511.18.00	0.01	3044	tags=62%, list=23%, signal=80%
WP_CYTOPLASMIC_RIBOSOMAL_PROTEINS	WP_CYTOPLASMIC_RIBOSOMAL_PROTEINS	Details ...	82	-803561.48.00	-2380.09.00	0.0	61584.06.00	0.34	2651	tags=56%, list=20%, signal=70%
WP_ELECTRON_TRANSPORT_CHAIN_OXPHOS_SYSTEM_IN_MITOCHONDRIA	WP_ELECTRON_TRANSPORT_CHAIN_OXPHOS_SYSTEM_IN_MITOCHONDRIA	Details ...	97	-776947.23.00	-21430.14.00	0.0	56385.32.00	0.38	2701	tags=48%, list=20%, signal=60%
REACTOME_EUKARYOTIC_TRANSLATION_ELONGATION	REACTOME_EUKARYOTIC_TRANSLATION_ELONGATION	Details ...	85	-79363.15.00	-20806.08.00	0.0	505350.48.00	0.41	2651	tags=56%, list=20%, signal=70%
REACTOME_NONSENSE_MEDIATED_DECAY_NMD	REACTOME_NONSENSE_MEDIATED_DECAY_NMD	Details ...	108	-726938.42.00	-738.16.00	0.0	1242272.43.00	1.59	2651	tags=50%, list=20%, signal=62%
REACTOME_SELENOAMINO_ACID_METABOLISM	REACTOME_SELENOAMINO_ACID_METABOLISM	Details ...	109	-733227.44.00	-6164.03.00	0.0	115736.34.00	2.06	2651	tags=51%, list=20%, signal=64%
REACTOME_COMPLEX_I_BIOGENESIS	REACTOME_COMPLEX_I_BIOGENESIS	Details ...	56	-80360.22.00	-2795.16.00	0.0	132140.03.00	2.34	3044	tags=54%, list=23%, signal=69%
REACTOME_SRP_DEPENDENT_COTRANSLATIONAL_PROTEIN_TARGETING_TO_MEMBRANE	REACTOME_SRP_DEPENDENT_COTRANSLATIONAL_PROTEIN_TARGETING_TO_MEMBRANE	Details ...	106	-726555.44.00	-2202.15.00	0.0	121743.27.00	2.35	2651	tags=49%, list=20%, signal=61%
WP_MITOCHONDRIAL_COMPLEX_I_ASSEMBLY_MODEL_OXPHOS_SYSTEM	WP_MITOCHONDRIAL_COMPLEX_I_ASSEMBLY_MODEL_OXPHOS_SYSTEM	Details ...	55	-79385.38.00	-1419.57.00	0.0	1177497.26.00	2.45	3044	tags=51%, list=23%, signal=66%
REACTOME_RESPIRATORY_ELECTRON_TRANSPORT_ATP_SYNTHESIS_BY_CHEMIOSMOTIC_COUPLING_AND_HEAT_PRODUCTION_BY_UNCOUPLING_PROTEINS	REACTOME_RESPIRATORY_ELECTRON_TRANSPORT_ATP_SYNTHESIS_BY_CHEMIOSMOTIC_COUPLING_AND_HEAT_PRODUCTION_BY_UNCOUPLING_PROTEINS	Details ...	124	-673411.53.00	-162464.09.00	0.0	154517.37.00	3.43	2701	tags=44%, list=20%, signal=54%
REACTOME_CELLULAR_RESPONSE_TO_STARVATION	REACTOME_CELLULAR_RESPONSE_TO_STARVATION	Details ...	146	-6553.33.00	-15333.59.00	0.0	270938.19.00	6.16	2153	tags=38%, list=16%, signal=44%
REACTOME_FORMATION_OF_ATP_BY_CHEMIOSMOTIC_COUPLING	REACTOME_FORMATION_OF_ATP_BY_CHEMIOSMOTIC_COUPLING	Details ...	18	-101466.31.00	-151731.38.00	54466.14.00	276199.25.00	6.46	2543	tags=61%, list=19%, signal=75%
KEGG_OXIDATIVE_PHOSPHORYLATION	KEGG_OXIDATIVE_PHOSPHORYLATION	Details ...	116	-65387.39.00	-151401.41.00	0.0	261634.15.00	6.51	2701	tags=45%, list=20%, signal=56%
REACTOME_SARS_COV_2_MODULATES_HOST_TRANSLATION_MACHINERY	REACTOME_SARS_COV_2_MODULATES_HOST_TRANSLATION_MACHINERY	Details ...	45	-787173.57.00	-145827.49.00	0.0	335801.53.00	8.48	2153	tags=49%, list=16%, signal=58%
REACTOME_SARS_COV_1_MODULATES_HOST_TRANSLATION_MACHINERY	REACTOME_SARS_COV_1_MODULATES_HOST_TRANSLATION_MACHINERY	Details ...	32	-82584.44.00	-13979.32.00	621890.32.00	439090.06.00	1.05	2153	tags=56%, list=16%, signal=67%
REACTOME_EUKARYOTIC_TRANSLATION_INITIATION	REACTOME_EUKARYOTIC_TRANSLATION_INITIATION	Details ...	112	-64731.06.00	-136277.33.00	0.0	504424.16.00	12.07	2651	tags=47%, list=20%, signal=59%
REACTOME_RESPONSE_OF_EIF2AK1_HRI_TO_HEME_DEFICIENCY	REACTOME_RESPONSE_OF_EIF2AK1_HRI_TO_HEME_DEFICIENCY	Details ...	15	-10383.13.00	-133419.15.00	2.05	55189.24.00	12.53	1722	tags=47%, list=13%, signal=54%
REACTOME_RESPIRATORY_ELECTRON_TRANSPORT	REACTOME_RESPIRATORY_ELECTRON_TRANSPORT	Details ...	101	-619567.44.00	-121264.08.00	0.0	998848.37.00	15.23	2701	tags=43%, list=20%, signal=53%

## Sheet: 2D bude vs ctr_enriched in ctr
NAME	GS<br> follow link to MSigDB	GS DETAILS	SIZE	ES	NES	NOM p-val	FDR q-val	FWER p-val	RANK AT MAX	LEADING EDGE
REACTOME_INTERFERON_ALPHA_BETA_SIGNALING	REACTOME_INTERFERON_ALPHA_BETA_SIGNALING	Details ...	48	-0.67244124	-2299903	0	0	0	1990	tags=52%, list=15%, signal=61%
REACTOME_ELASTIC_FIBRE_FORMATION	REACTOME_ELASTIC_FIBRE_FORMATION	Details ...	36	-0.6622219	-21137009	0	0.0040964363	0.009	1466	tags=44%, list=11%, signal=50%
WP_OVERVIEW_OF_PROINFLAMMATORY_AND_PROFIBROTIC_MEDIATORS	WP_OVERVIEW_OF_PROINFLAMMATORY_AND_PROFIBROTIC_MEDIATORS	Details ...	38	-0.62904596	-2052016	0	0.010663444	0.035	2544	tags=55%, list=19%, signal=68%
REACTOME_MOLECULES_ASSOCIATED_WITH_ELASTIC_FIBRES	REACTOME_MOLECULES_ASSOCIATED_WITH_ELASTIC_FIBRES	Details ...	30	-0.67370814	-20451245	0	0.009120067	0.04	1466	tags=47%, list=11%, signal=52%
PID_NFAT_TFPATHWAY	PID_NFAT_TFPATHWAY	Details ...	27	-0.6547472	-19475865	0	0.04114408	0.197	626	tags=30%, list=5%, signal=31%
REACTOME_INTERFERON_SIGNALING	REACTOME_INTERFERON_SIGNALING	Details ...	150	-0.47004855	-19439327	0	0.036260318	0.208	2046	tags=30%, list=16%, signal=35%
PID_INTEGRIN_A9B1_PATHWAY	PID_INTEGRIN_A9B1_PATHWAY	Details ...	15	-0.7237282	-1927301	0	0.039248113	0.251	1742	tags=60%, list=13%, signal=69%
NABA_ECM_GLYCOPROTEINS	NABA_ECM_GLYCOPROTEINS	Details ...	121	-0.4787574	-19143019	0	0.044353083	0.314	2100	tags=40%, list=16%, signal=47%
WP_PHOTODYNAMIC_THERAPYINDUCED_HIF1_SURVIVAL_SIGNALING	WP_PHOTODYNAMIC_THERAPYINDUCED_HIF1_SURVIVAL_SIGNALING	Details ...	32	-0.58494407	-18669927	0	0.07196931	0.5	909	tags=25%, list=7%, signal=27%
WP_TP53_NETWORK	WP_TP53_NETWORK	Details ...	18	-0.6706901	-18073497	0.004149378	0.14149532	0.779	2232	tags=50%, list=17%, signal=60%
WP_MFAP5_EFFECT_ON_PERMEABILITY_AND_MOTILITY_OF_ENDOTHELIAL_CELLS_VIA_CYTOSKELETON_REARRANGEMENT	WP_MFAP5_EFFECT_ON_PERMEABILITY_AND_MOTILITY_OF_ENDOTHELIAL_CELLS_VIA_CYTOSKELETON_REARRANGEMENT	Details ...	17	-0.66874164	-18014681	0.0039138943	0.13878112	0.805	1194	tags=41%, list=9%, signal=45%
PID_FANCONI_PATHWAY	PID_FANCONI_PATHWAY	Details ...	44	-0.52794087	-1788973	0	0.1464411	0.841	3793	tags=61%, list=29%, signal=86%
PID_BMP_PATHWAY	PID_BMP_PATHWAY	Details ...	36	-0.55851305	-17870885	0.002057613	0.13827123	0.847	2423	tags=28%, list=18%, signal=34%
REACTOME_SIGNAL_TRANSDUCTION_BY_L1	REACTOME_SIGNAL_TRANSDUCTION_BY_L1	Details ...	19	-0.64181	-1785226	0.008213553	0.13073395	0.854	1205	tags=32%, list=9%, signal=35%
WP_HAIR_FOLLICLE_DEVELOPMENT_ORGANOGENESIS_PART_2_OF_3	WP_HAIR_FOLLICLE_DEVELOPMENT_ORGANOGENESIS_PART_2_OF_3	Details ...	28	-0.58004224	-1781917	0.008196721	0.12615195	0.866	1480	tags=32%, list=11%, signal=36%
WP_CHROMOSOMAL_AND_MICROSATELLITE_INSTABILITY_IN_COLORECTAL_CANCER	WP_CHROMOSOMAL_AND_MICROSATELLITE_INSTABILITY_IN_COLORECTAL_CANCER	Details ...	70	-0.48116553	-17683759	0	0.13983767	0.91	1493	tags=24%, list=11%, signal=27%
NABA_CORE_MATRISOME	NABA_CORE_MATRISOME	Details ...	163	-0.42101485	-176444	0	0.13740766	0.92	1977	tags=36%, list=15%, signal=42%
REACTOME_RESOLUTION_OF_D_LOOP_STRUCTURES	REACTOME_RESOLUTION_OF_D_LOOP_STRUCTURES	Details ...	31	-0.5688414	-17601517	0.004115226	0.13714407	0.928	2514	tags=45%, list=19%, signal=56%
REACTOME_RESOLUTION_OF_D_LOOP_STRUCTURES_THROUGH_SYNTHESIS_DEPENDENT_STRAND_ANNEALING_SDSA	REACTOME_RESOLUTION_OF_D_LOOP_STRUCTURES_THROUGH_SYNTHESIS_DEPENDENT_STRAND_ANNEALING_SDSA	Details ...	25	-0.60397875	-17594576	0.0038314175	0.13117139	0.929	2514	tags=48%, list=19%, signal=59%
REACTOME_DNA_STRAND_ELONGATION	REACTOME_DNA_STRAND_ELONGATION	Details ...	31	-0.5617034	-17477889	0	0.14276585	0.953	3387	tags=61%, list=26%, signal=82%

## Sheet: 2D bude vs ctr_enriched in bude
NAME	GS<br> follow link to MSigDB	GS DETAILS	SIZE	ES	NES	NOM p-val	FDR q-val	FWER p-val	RANK AT MAX	LEADING EDGE
WP_CYTOPLASMIC_RIBOSOMAL_PROTEINS	WP_CYTOPLASMIC_RIBOSOMAL_PROTEINS	Details ...	81	0.72971773	2.7219248	0.0	0.0	0.0	2525	tags=78%, list=19%, signal=96%
KEGG_RIBOSOME	KEGG_RIBOSOME	Details ...	80	0.71490157	2.695672	0.0	0.0	0.0	2647	tags=79%, list=20%, signal=98%
REACTOME_EUKARYOTIC_TRANSLATION_ELONGATION	REACTOME_EUKARYOTIC_TRANSLATION_ELONGATION	Details ...	83	0.6948529	2.6136494	0.0	0.0	0.0	2647	tags=78%, list=20%, signal=97%
WP_ELECTRON_TRANSPORT_CHAIN_OXPHOS_SYSTEM_IN_MITOCHONDRIA	WP_ELECTRON_TRANSPORT_CHAIN_OXPHOS_SYSTEM_IN_MITOCHONDRIA	Details ...	96	0.6657665	2.5677814	0.0	0.0	0.0	2478	tags=67%, list=19%, signal=82%
KEGG_OXIDATIVE_PHOSPHORYLATION	KEGG_OXIDATIVE_PHOSPHORYLATION	Details ...	114	0.63979065	2.54118	0.0	0.0	0.0	2607	tags=68%, list=20%, signal=84%
REACTOME_EUKARYOTIC_TRANSLATION_INITIATION	REACTOME_EUKARYOTIC_TRANSLATION_INITIATION	Details ...	111	0.63330734	2.5099804	0.0	0.0	0.0	2647	tags=65%, list=20%, signal=81%
REACTOME_SRP_DEPENDENT_COTRANSLATIONAL_PROTEIN_TARGETING_TO_MEMBRANE	REACTOME_SRP_DEPENDENT_COTRANSLATIONAL_PROTEIN_TARGETING_TO_MEMBRANE	Details ...	105	0.64520055	2.5009303	0.0	0.0	0.0	2692	tags=66%, list=20%, signal=82%
REACTOME_NONSENSE_MEDIATED_DECAY_NMD	REACTOME_NONSENSE_MEDIATED_DECAY_NMD	Details ...	107	0.635774	2.496026	0.0	0.0	0.0	2647	tags=63%, list=20%, signal=78%
REACTOME_KERATINIZATION	REACTOME_KERATINIZATION	Details ...	50	0.72534263	2.4612846	0.0	0.0	0.0	585	tags=50%, list=4%, signal=52%
REACTOME_RESPIRATORY_ELECTRON_TRANSPORT_ATP_SYNTHESIS_BY_CHEMIOSMOTIC_COUPLING_AND_HEAT_PRODUCTION_BY_UNCOUPLING_PROTEINS	REACTOME_RESPIRATORY_ELECTRON_TRANSPORT_ATP_SYNTHESIS_BY_CHEMIOSMOTIC_COUPLING_AND_HEAT_PRODUCTION_BY_UNCOUPLING_PROTEINS	Details ...	122	0.5994184	2.41962	0.0	0.0	0.0	2773	tags=61%, list=21%, signal=76%
REACTOME_FORMATION_OF_THE_CORNIFIED_ENVELOPE	REACTOME_FORMATION_OF_THE_CORNIFIED_ENVELOPE	Details ...	49	0.72702134	2.3953571	0.0	0.0	0.0	585	tags=51%, list=4%, signal=53%
KEGG_STEROID_HORMONE_BIOSYNTHESIS	KEGG_STEROID_HORMONE_BIOSYNTHESIS	Details ...	23	0.83340687	2.3907192	0.0	0.0	0.0	225	tags=39%, list=2%, signal=40%
REACTOME_RESPIRATORY_ELECTRON_TRANSPORT	REACTOME_RESPIRATORY_ELECTRON_TRANSPORT	Details ...	99	0.610376	2.355978	0.0	8.114248E-5	0.001	2773	tags=61%, list=21%, signal=76%
REACTOME_REGULATION_OF_EXPRESSION_OF_SLITS_AND_ROBOS	REACTOME_REGULATION_OF_EXPRESSION_OF_SLITS_AND_ROBOS	Details ...	152	0.5742654	2.354959	0.0	7.5346594E-5	0.001	3445	tags=64%, list=26%, signal=86%
REACTOME_SARS_COV_1_MODULATES_HOST_TRANSLATION_MACHINERY	REACTOME_SARS_COV_1_MODULATES_HOST_TRANSLATION_MACHINERY	Details ...	31	0.76893514	2.3510058	0.0	7.032349E-5	0.001	2217	tags=84%, list=17%, signal=101%
WP_MITOCHONDRIAL_COMPLEX_IV_ASSEMBLY	WP_MITOCHONDRIAL_COMPLEX_IV_ASSEMBLY	Details ...	33	0.7297155	2.3040378	0.0	6.592827E-5	0.001	1528	tags=61%, list=12%, signal=68%
REACTOME_SELENOAMINO_ACID_METABOLISM	REACTOME_SELENOAMINO_ACID_METABOLISM	Details ...	107	0.588701	2.2899516	0.0	6.205013E-5	0.001	2553	tags=66%, list=19%, signal=82%
KEGG_PARKINSONS_DISEASE	KEGG_PARKINSONS_DISEASE	Details ...	112	0.5758197	2.260552	0.0	5.860291E-5	0.001	2075	tags=56%, list=16%, signal=66%
REACTOME_CELLULAR_RESPONSE_TO_STARVATION	REACTOME_CELLULAR_RESPONSE_TO_STARVATION	Details ...	144	0.54853976	2.2274697	0.0	1.11748865E-4	0.002	2647	tags=60%, list=20%, signal=74%
REACTOME_THE_CITRIC_ACID_TCA_CYCLE_AND_RESPIRATORY_ELECTRON_TRANSPORT	REACTOME_THE_CITRIC_ACID_TCA_CYCLE_AND_RESPIRATORY_ELECTRON_TRANSPORT	Details ...	169	0.52535355	2.209301	0.0	1.0616142E-4	0.002	2529	tags=49%, list=19%, signal=59%
REACTOME_SIGNALING_BY_ROBO_RECEPTORS	REACTOME_SIGNALING_BY_ROBO_RECEPTORS		192	0.5131914	2.1755874	0.0	2.5718455E-4	0.005	2553	tags=49%, list=19%, signal=60%
WP_GLUCOCORTICOID_RECEPTOR_PATHWAY	WP_GLUCOCORTICOID_RECEPTOR_PATHWAY		58	0.614115	2.159293	0.0	3.9445958E-4	0.008	881	tags=43%, list=7%, signal=46%
WP_OXIDATIVE_PHOSPHORYLATION	WP_OXIDATIVE_PHOSPHORYLATION		57	0.6155678	2.1399565	0.0	5.649133E-4	0.012	3035	tags=79%, list=23%, signal=102%
REACTOME_SARS_COV_2_MODULATES_HOST_TRANSLATION_MACHINERY	REACTOME_SARS_COV_2_MODULATES_HOST_TRANSLATION_MACHINERY		43	0.643666	2.131475	0.0	7.2053366E-4	0.016	3180	tags=77%, list=24%, signal=101%
KEGG_ALZHEIMERS_DISEASE	KEGG_ALZHEIMERS_DISEASE		142	0.51449347	2.1085925	0.0	9.512566E-4	0.022	2000	tags=46%, list=15%, signal=54%
REACTOME_RRNA_PROCESSING	REACTOME_RRNA_PROCESSING		189	0.49998844	2.1066215	0.0	9.563399E-4	0.023	3160	tags=49%, list=24%, signal=63%
REACTOME_ACTIVATION_OF_THE_MRNA_UPON_BINDING_OF_THE_CAP_BINDING_COMPLEX_AND_EIFS_AND_SUBSEQUENT_BINDING_TO_43S	REACTOME_ACTIVATION_OF_THE_MRNA_UPON_BINDING_OF_THE_CAP_BINDING_COMPLEX_AND_EIFS_AND_SUBSEQUENT_BINDING_TO_43S		53	0.62355024	2.1047068	0.0	9.209199E-4	0.023	2425	tags=60%, list=18%, signal=74%
KEGG_ALDOSTERONE_REGULATED_SODIUM_REABSORPTION	KEGG_ALDOSTERONE_REGULATED_SODIUM_REABSORPTION		29	0.6911911	2.0974689	0.0	9.2806836E-4	0.024	615	tags=34%, list=5%, signal=36%
REACTOME_INFLUENZA_INFECTION	REACTOME_INFLUENZA_INFECTION		145	0.51963156	2.085138	0.0	0.0012326859	0.033	2667	tags=52%, list=20%, signal=64%
REACTOME_RESPONSE_OF_EIF2AK4_GCN2_TO_AMINO_ACID_DEFICIENCY	REACTOME_RESPONSE_OF_EIF2AK4_GCN2_TO_AMINO_ACID_DEFICIENCY		94	0.547617	2.0753553	0.0	0.0012270196	0.034	2553	tags=68%, list=19%, signal=84%
KEGG_TASTE_TRANSDUCTION	KEGG_TASTE_TRANSDUCTION		16	0.80245405	2.0631714	0.0	0.0016102968	0.046	507	tags=31%, list=4%, signal=32%
REACTOME_FORMATION_OF_ATP_BY_CHEMIOSMOTIC_COUPLING	REACTOME_FORMATION_OF_ATP_BY_CHEMIOSMOTIC_COUPLING		18	0.7206891	2.030525	0.0	0.0026482274	0.075	3035	tags=89%, list=23%, signal=115%
REACTOME_TP53_REGULATES_METABOLIC_GENES	REACTOME_TP53_REGULATES_METABOLIC_GENES		79	0.54541063	2.0196087	0.0	0.0030617367	0.09	2384	tags=47%, list=18%, signal=57%
REACTOME_CRISTAE_FORMATION	REACTOME_CRISTAE_FORMATION		31	0.6339731	1.9597849	0.0	0.007485527	0.208	3489	tags=71%, list=27%, signal=96%
KEGG_DRUG_METABOLISM_CYTOCHROME_P450	KEGG_DRUG_METABOLISM_CYTOCHROME_P450		25	0.67673343	1.9592603	0.0	0.00730173	0.209	1273	tags=44%, list=10%, signal=49%
BIOCARTA_AKT_PATHWAY	BIOCARTA_AKT_PATHWAY		18	0.72863764	1.9483017	0.0	0.008580734	0.246	469	tags=28%, list=4%, signal=29%
REACTOME_SYNTHESIS_OF_PC	REACTOME_SYNTHESIS_OF_PC		21	0.68186826	1.9453872	0.0	0.008703384	0.256	1170	tags=33%, list=9%, signal=37%
KEGG_HUNTINGTONS_DISEASE	KEGG_HUNTINGTONS_DISEASE		159	0.46716774	1.9440616	0.0	0.008589377	0.26	3272	tags=55%, list=25%, signal=73%
KEGG_CARDIAC_MUSCLE_CONTRACTION	KEGG_CARDIAC_MUSCLE_CONTRACTION		51	0.5612192	1.9369885	0.0	0.009315248	0.285	1528	tags=49%, list=12%, signal=55%
WP_METAPATHWAY_BIOTRANSFORMATION_PHASE_I_AND_II	WP_METAPATHWAY_BIOTRANSFORMATION_PHASE_I_AND_II		95	0.4969512	1.9311496	0.0	0.009928555	0.309	1447	tags=26%, list=11%, signal=29%
BIOCARTA_MTA3_PATHWAY	BIOCARTA_MTA3_PATHWAY		15	0.7503072	1.9306004	0.0	0.009711722	0.31	1397	tags=47%, list=11%, signal=52%
REACTOME_INSULIN_RECEPTOR_RECYCLING	REACTOME_INSULIN_RECEPTOR_RECYCLING		24	0.65802556	1.9249439	0.0	0.010104309	0.331	2607	tags=63%, list=20%, signal=78%
WP_MITOCHONDRIAL_COMPLEX_III_ASSEMBLY	WP_MITOCHONDRIAL_COMPLEX_III_ASSEMBLY		16	0.7379351	1.911315	0.00390625	0.012274331	0.392	2141	tags=69%, list=16%, signal=82%
REACTOME_AMINO_ACIDS_REGULATE_MTORC1	REACTOME_AMINO_ACIDS_REGULATE_MTORC1		50	0.55215657	1.8966508	0.0	0.014588013	0.444	2960	tags=46%, list=23%, signal=59%
WP_MITOCHONDRIAL_COMPLEX_I_ASSEMBLY_MODEL_OXPHOS_SYSTEM	WP_MITOCHONDRIAL_COMPLEX_I_ASSEMBLY_MODEL_OXPHOS_SYSTEM		54	0.54493695	1.8890041	0.0	0.015791811	0.481	2529	tags=54%, list=19%, signal=66%
KEGG_METABOLISM_OF_XENOBIOTICS_BY_CYTOCHROME_P450	KEGG_METABOLISM_OF_XENOBIOTICS_BY_CYTOCHROME_P450		28	0.62325525	1.8652103	0.0	0.021225357	0.595	536	tags=32%, list=4%, signal=33%
REACTOME_TRANSLATION	REACTOME_TRANSLATION		271	0.41533613	1.8443109	0.0	0.028043091	0.697	2798	tags=40%, list=21%, signal=50%
KEGG_RETINOL_METABOLISM	KEGG_RETINOL_METABOLISM		21	0.66381216	1.822908	0.0	0.03519557	0.791	1464	tags=43%, list=11%, signal=48%
REACTOME_COMPLEX_I_BIOGENESIS	REACTOME_COMPLEX_I_BIOGENESIS		55	0.52540845	1.8214643	0.0	0.03518628	0.8	2773	tags=55%, list=21%, signal=69%
KEGG_TYROSINE_METABOLISM	KEGG_TYROSINE_METABOLISM		26	0.6111253	1.8187553	0.0019493178	0.03565556	0.815	218	tags=19%, list=2%, signal=20%
REACTOME_SARS_COV_1_HOST_INTERACTIONS	REACTOME_SARS_COV_1_HOST_INTERACTIONS		87	0.4852883	1.8039241	0.0	0.041288517	0.865	2051	tags=41%, list=16%, signal=49%
WP_NONALCOHOLIC_FATTY_LIVER_DISEASE	WP_NONALCOHOLIC_FATTY_LIVER_DISEASE		131	0.4494462	1.7987478	0.0	0.04317319	0.881	2299	tags=43%, list=18%, signal=51%
BIOCARTA_CREB_PATHWAY	BIOCARTA_CREB_PATHWAY		19	0.65918285	1.7918857	0.004048583	0.04573065	0.904	1834	tags=32%, list=14%, signal=37%

## Sheet: 3D bude vs ctr_enriched in ctr
NAME	GS<br> follow link to MSigDB	GS DETAILS	SIZE	ES	NES	NOM p-val	FDR q-val	FWER p-val	RANK AT MAX	LEADING EDGE
WP_RETINOBLASTOMA_GENE_IN_CANCER	WP_RETINOBLASTOMA_GENE_IN_CANCER	Details ...	85	-1146453.25.00	-89779.52.00	0.0	0.0	0.0	1695	tags=58%, list=13%, signal=66%
WP_DNA_REPLICATION	WP_DNA_REPLICATION	Details ...	41	-130060.55.00	-78873.05.00	0.0	0.0	0.0	1695	tags=71%, list=13%, signal=81%
REACTOME_DNA_STRAND_ELONGATION	REACTOME_DNA_STRAND_ELONGATION	Details ...	32	-133217.47.00	-76820.52.00	0.0	0.0	0.0	1695	tags=78%, list=13%, signal=90%
REACTOME_ACTIVATION_OF_THE_PRE_REPLICATIVE_COMPLEX	REACTOME_ACTIVATION_OF_THE_PRE_REPLICATIVE_COMPLEX	Details ...	32	-133491.53.00	-7650.01.00	0.0	0.0	0.0	1695	tags=72%, list=13%, signal=82%
PID_ATR_PATHWAY	PID_ATR_PATHWAY	Details ...	37	-1303679.27.00	-74252.04.00	0.0	0.0	0.0	1480	tags=54%, list=11%, signal=61%
REACTOME_RESOLUTION_OF_SISTER_CHROMATID_COHESION	REACTOME_RESOLUTION_OF_SISTER_CHROMATID_COHESION	Details ...	115	-1031983.36.00	-73925.19.00	0.0	0.0	0.0	2630	tags=56%, list=20%, signal=69%
REACTOME_MITOTIC_PROMETAPHASE	REACTOME_MITOTIC_PROMETAPHASE	Details ...	189	-95996.51.00	-66248.14.00	0.0	0.0	0.0	2489	tags=49%, list=19%, signal=59%
REACTOME_ACTIVATION_OF_ATR_IN_RESPONSE_TO_REPLICATION_STRESS	REACTOME_ACTIVATION_OF_ATR_IN_RESPONSE_TO_REPLICATION_STRESS	Details ...	37	-124572.37.00	-6058.32.00	0.0	0.0	0.0	1695	tags=65%, list=13%, signal=74%
KEGG_DNA_REPLICATION	KEGG_DNA_REPLICATION	Details ...	35	-12758.34.00	-56624.47.00	0.0	0.0	0.0	2218	tags=74%, list=17%, signal=89%
REACTOME_CELL_CYCLE_CHECKPOINTS	REACTOME_CELL_CYCLE_CHECKPOINTS	Details ...	262	-89831.13.00	-55233.49.00	0.0	0.0	0.0	2955	tags=45%, list=23%, signal=58%
REACTOME_DISEASES_OF_DNA_REPAIR	REACTOME_DISEASES_OF_DNA_REPAIR	Details ...	50	-112209.18.00	-4880.13.00	0.0	0.0	0.0	2607	tags=62%, list=20%, signal=77%
PID_PLK1_PATHWAY	PID_PLK1_PATHWAY	Details ...	45	-114723.28.00	-47672.46.00	0.0	0.0	0.0	2437	tags=62%, list=19%, signal=76%
REACTOME_MITOTIC_SPINDLE_CHECKPOINT	REACTOME_MITOTIC_SPINDLE_CHECKPOINT	Details ...	108	-984980.46.00	-45930.57.00	0.0	0.0	0.0	2077	tags=44%, list=16%, signal=51%
PID_AURORA_B_PATHWAY	PID_AURORA_B_PATHWAY	Details ...	38	-118680.25.00	-40480.45.00	0.0	0.0	0.0	1553	tags=55%, list=12%, signal=63%
REACTOME_MITOTIC_METAPHASE_AND_ANAPHASE	REACTOME_MITOTIC_METAPHASE_AND_ANAPHASE	Details ...	215	-876472.53.00	-37966.52.00	0.0	0.0	0.0	2805	tags=44%, list=22%, signal=55%
REACTOME_CYCLIN_A_B1_B2_ASSOCIATED_EVENTS_DURING_G2_M_TRANSITION	REACTOME_CYCLIN_A_B1_B2_ASSOCIATED_EVENTS_DURING_G2_M_TRANSITION	Details ...	25	-126650.54.00	-37763.17.00	0.0	0.0	0.0	1324	tags=52%, list=10%, signal=58%
REACTOME_HOMOLOGOUS_DNA_PAIRING_AND_STRAND_EXCHANGE	REACTOME_HOMOLOGOUS_DNA_PAIRING_AND_STRAND_EXCHANGE	Details ...	42	-1149851.17.00	-35939.07.00	0.0	0.0	0.0	1843	tags=55%, list=14%, signal=64%
REACTOME_RHO_GTPASES_ACTIVATE_FORMINS	REACTOME_RHO_GTPASES_ACTIVATE_FORMINS	Details ...	129	-933450.34.00	-34649.04.00	0.0	0.0	0.0	2847	tags=50%, list=22%, signal=64%
REACTOME_TELOMERE_C_STRAND_LAGGING_STRAND_SYNTHESIS	REACTOME_TELOMERE_C_STRAND_LAGGING_STRAND_SYNTHESIS	Details ...	32	-1173861.25.00	-32472.37.00	0.0	0.0	0.0	1718	tags=59%, list=13%, signal=68%
PID_FANCONI_PATHWAY	PID_FANCONI_PATHWAY	Details ...	45	-1111501.03.00	-32445.43.00	0.0	0.0	0.0	2607	tags=62%, list=20%, signal=77%

## Sheet: 3D bude vs ctr_enriched in bude
NAME	GS<br> follow link to MSigDB	GS DETAILS	SIZE	ES	NES	NOM p-val	FDR q-val	FWER p-val	RANK AT MAX	LEADING EDGE
REACTOME_EUKARYOTIC_TRANSLATION_ELONGATION	REACTOME_EUKARYOTIC_TRANSLATION_ELONGATION	Details ...	84	0.6748167	2.4933748	0.0	0.0	0.0	3476	tags=85%, list=27%, signal=114%
WP_CYTOPLASMIC_RIBOSOMAL_PROTEINS	WP_CYTOPLASMIC_RIBOSOMAL_PROTEINS	Details ...	81	0.68288	2.4874456	0.0	0.0	0.0	3476	tags=84%, list=27%, signal=114%
KEGG_RIBOSOME	KEGG_RIBOSOME	Details ...	80	0.682243	2.4758623	0.0	0.0	0.0	3476	tags=84%, list=27%, signal=113%
REACTOME_FORMATION_OF_THE_CORNIFIED_ENVELOPE	REACTOME_FORMATION_OF_THE_CORNIFIED_ENVELOPE	Details ...	59	0.6945828	2.3915951	0.0	0.0	0.0	1259	tags=49%, list=10%, signal=54%
REACTOME_KERATINIZATION	REACTOME_KERATINIZATION	Details ...	60	0.69294894	2.3850005	0.0	0.0	0.0	1259	tags=48%, list=10%, signal=53%
REACTOME_EUKARYOTIC_TRANSLATION_INITIATION	REACTOME_EUKARYOTIC_TRANSLATION_INITIATION	Details ...	111	0.6123745	2.3543978	0.0	0.0	0.0	3476	tags=71%, list=27%, signal=96%
WP_GLUCOCORTICOID_RECEPTOR_PATHWAY	WP_GLUCOCORTICOID_RECEPTOR_PATHWAY	Details ...	61	0.663777	2.295519	0.0	0.0	0.0	1178	tags=54%, list=9%, signal=59%
REACTOME_SRP_DEPENDENT_COTRANSLATIONAL_PROTEIN_TARGETING_TO_MEMBRANE	REACTOME_SRP_DEPENDENT_COTRANSLATIONAL_PROTEIN_TARGETING_TO_MEMBRANE	Details ...	105	0.6043141	2.2882824	0.0	0.0	0.0	3476	tags=68%, list=27%, signal=91%
REACTOME_CELLULAR_RESPONSE_TO_STARVATION	REACTOME_CELLULAR_RESPONSE_TO_STARVATION	Details ...	145	0.57488555	2.2878745	0.0	0.0	0.0	3153	tags=61%, list=24%, signal=80%
REACTOME_RESPONSE_OF_EIF2AK4_GCN2_TO_AMINO_ACID_DEFICIENCY	REACTOME_RESPONSE_OF_EIF2AK4_GCN2_TO_AMINO_ACID_DEFICIENCY	Details ...	94	0.6034892	2.2593575	0.0	0.0	0.0	3476	tags=74%, list=27%, signal=101%
REACTOME_PURINERGIC_SIGNALING_IN_LEISHMANIASIS_INFECTION	REACTOME_PURINERGIC_SIGNALING_IN_LEISHMANIASIS_INFECTION	Details ...	19	0.8220686	2.225674	0.0	0.0	0.0	335	tags=32%, list=3%, signal=32%
REACTOME_NONSENSE_MEDIATED_DECAY_NMD	REACTOME_NONSENSE_MEDIATED_DECAY_NMD	Details ...	107	0.57695013	2.1927803	0.0	0.0	0.0	3476	tags=66%, list=27%, signal=90%
REACTOME_SELENOAMINO_ACID_METABOLISM	REACTOME_SELENOAMINO_ACID_METABOLISM	Details ...	109	0.5455302	2.1021466	0.0	6.681286E-4	0.01	3476	tags=68%, list=27%, signal=92%
KEGG_OXIDATIVE_PHOSPHORYLATION	KEGG_OXIDATIVE_PHOSPHORYLATION	Details ...	115	0.5466342	2.0937436	0.0	8.757631E-4	0.014	4337	tags=70%, list=33%, signal=105%
REACTOME_SARS_COV_1_MODULATES_HOST_TRANSLATION_MACHINERY	REACTOME_SARS_COV_1_MODULATES_HOST_TRANSLATION_MACHINERY	Details ...	32	0.6610675	2.0557122	0.0	0.0016910118	0.029	4178	tags=91%, list=32%, signal=133%
WP_ELECTRON_TRANSPORT_CHAIN_OXPHOS_SYSTEM_IN_MITOCHONDRIA	WP_ELECTRON_TRANSPORT_CHAIN_OXPHOS_SYSTEM_IN_MITOCHONDRIA	Details ...	96	0.54272693	2.026165	0.0	0.0025179065	0.046	3468	tags=63%, list=27%, signal=85%
REACTOME_FOXO_MEDIATED_TRANSCRIPTION_OF_CELL_CYCLE_GENES	REACTOME_FOXO_MEDIATED_TRANSCRIPTION_OF_CELL_CYCLE_GENES	Details ...	15	0.7628617	1.9570304	0.0	0.007530074	0.134	1046	tags=47%, list=8%, signal=51%
SIG_INSULIN_RECEPTOR_PATHWAY_IN_CARDIAC_MYOCYTES	SIG_INSULIN_RECEPTOR_PATHWAY_IN_CARDIAC_MYOCYTES	Details ...	43	0.5952777	1.9519593	0.0	0.007999705	0.149	885	tags=21%, list=7%, signal=22%
KEGG_TASTE_TRANSDUCTION	KEGG_TASTE_TRANSDUCTION	Details ...	17	0.74004894	1.9421937	0.0	0.009242631	0.18	1189	tags=35%, list=9%, signal=39%
REACTOME_THE_CITRIC_ACID_TCA_CYCLE_AND_RESPIRATORY_ELECTRON_TRANSPORT	REACTOME_THE_CITRIC_ACID_TCA_CYCLE_AND_RESPIRATORY_ELECTRON_TRANSPORT	Details ...	167	0.4730937	1.9264493	0.0	0.0107428655	0.215	4528	tags=63%, list=35%, signal=96%
REACTOME_ACTIVATION_OF_THE_MRNA_UPON_BINDING_OF_THE_CAP_BINDING_COMPLEX_AND_EIFS_AND_SUBSEQUENT_BINDING_TO_43S	REACTOME_ACTIVATION_OF_THE_MRNA_UPON_BINDING_OF_THE_CAP_BINDING_COMPLEX_AND_EIFS_AND_SUBSEQUENT_BINDING_TO_43S		54	0.5560633	1.8969327	0.0	0.016326593	0.327	4178	tags=72%, list=32%, signal=106%
REACTOME_RESPIRATORY_ELECTRON_TRANSPORT_ATP_SYNTHESIS_BY_CHEMIOSMOTIC_COUPLING_AND_HEAT_PRODUCTION_BY_UNCOUPLING_PROTEINS	REACTOME_RESPIRATORY_ELECTRON_TRANSPORT_ATP_SYNTHESIS_BY_CHEMIOSMOTIC_COUPLING_AND_HEAT_PRODUCTION_BY_UNCOUPLING_PROTEINS		123	0.48399577	1.8941504	0.0	0.016273774	0.339	4337	tags=65%, list=33%, signal=97%
REACTOME_RESPIRATORY_ELECTRON_TRANSPORT	REACTOME_RESPIRATORY_ELECTRON_TRANSPORT		101	0.49338767	1.8919231	0.0	0.016291048	0.351	4528	tags=65%, list=35%, signal=99%
KEGG_ALDOSTERONE_REGULATED_SODIUM_REABSORPTION	KEGG_ALDOSTERONE_REGULATED_SODIUM_REABSORPTION		28	0.6307485	1.8441937	0.0	0.02997908	0.556	1179	tags=39%, list=9%, signal=43%
REACTOME_ANTIMICROBIAL_PEPTIDES	REACTOME_ANTIMICROBIAL_PEPTIDES		18	0.7001726	1.8366882	0.0	0.032186277	0.598	665	tags=33%, list=5%, signal=35%
KEGG_DRUG_METABOLISM_CYTOCHROME_P450	KEGG_DRUG_METABOLISM_CYTOCHROME_P450		26	0.6336847	1.8353573	0.0	0.0317955	0.603	1104	tags=42%, list=8%, signal=46%
REACTOME_SYNTHESIS_OF_PC	REACTOME_SYNTHESIS_OF_PC		23	0.6438782	1.8205044	0.002074689	0.037065167	0.672	1508	tags=39%, list=12%, signal=44%
REACTOME_FORMATION_OF_ATP_BY_CHEMIOSMOTIC_COUPLING	REACTOME_FORMATION_OF_ATP_BY_CHEMIOSMOTIC_COUPLING		18	0.68111134	1.8204849	0.0062240665	0.03574141	0.672	4048	tags=89%, list=31%, signal=129%
PID_IL4_2PATHWAY	PID_IL4_2PATHWAY		37	0.57169807	1.8022902	0.00203666	0.043416668	0.771	1899	tags=38%, list=15%, signal=44%
REACTOME_AMINO_ACIDS_REGULATE_MTORC1	REACTOME_AMINO_ACIDS_REGULATE_MTORC1		51	0.5383825	1.801837	0.0	0.042140607	0.771	3153	tags=47%, list=24%, signal=62%
REACTOME_FATTY_ACID_METABOLISM	REACTOME_FATTY_ACID_METABOLISM		139	0.44813332	1.7880555	0.0	0.048380148	0.816	1864	tags=30%, list=14%, signal=35%
