# Supplementary material for: Three-dimensional environment sensitizes pancreatic cancer cells to the anti-proliferative effect of budesonide by reprogramming energy metabolism
Source: J Exp Clin Cancer Res. 2024 Jun 14;43:165. doi: 10.1186/s13046-024-03072-1 (PMC11177459; doi:10.1186/s13046-024-03072-1)
Supplement: Supplementary file 2 — Supplementary Material 2 [file 13046_2024_3072_MOESM2_ESM.xlsx]

## Sheet: 2D and 3D controls_glycolisis
GeneID	control_2D	control_2D	control_2D	control_3D	control_3D	control_3D
ADPGK	438.88	226.45	526.53	867.21	849.25	856.5
ALDOA	0	0.92	0	1425.16	1413.08	1407.46
ALDOC	12.32	0.92	8.24	662.43	663.34	611.1
ENO1	12309.99	20730.93	12639.29	31098.53	32035.68	30144.84
ENO2	64.94	138.44	63.45	190.16	169.33	194.88
GAPDH	20.15	51.34	54.38	88141.42	89397.75	88103.2
GNPDA1	1051.3	1580.58	1282.96	670.79	651.99	665.23
GNPDA2	127.63	64.18	104.65	215.24	205.11	199.69
HK2	175.78	100.85	369.97	923.64	922.56	887.78
NDC1	1105.04	713.28	973.96	1571.44	1523.93	1563.84
NUP133	1065.86	1048.83	1058.84	1553.67	1602.48	1634.82
NUP153	566.52	232.87	479.57	1622.63	1705.47	1777.97
NUP155	379.54	371.31	497.69	1455.46	1393.01	1455.58
NUP160	25.75	6.42	0.82	919.46	870.19	832.44
NUP188	111.96	52.26	93.94	1682.19	1747.37	1598.73
NUP205	158.98	84.35	243.9	1229.77	1160.84	1198.14
NUP210	922.55	529	683.92	1673.83	1573.68	1439.94
NUP214	562.04	450.15	358.44	915.28	964.46	944.32
NUP43	443.36	345.64	426.01	802.43	755.85	818.01
NUP54	231.76	116.43	318.06	452.41	456.48	490.81
NUP58	292.22	612.43	477.92	1062.6	1015.95	997.25
NUP88	42.54	165.03	180.46	774.22	764.58	822.82
NUP98	289.98	241.12	234.84	1483.67	1559.71	1521.74
PFKFB3	195.93	200.78	243.9	384.5	373.56	352.47
PFKL	594.51	1212.02	560.32	1951.76	1979.54	1893.45
PFKM	183.61	295.21	374.92	1193.2	1177.42	1177.69
PGAM1	109.72	14.67	88.17	2055.19	2032.78	2125.62
PKM	23877.68	28876.79	14681.16	53740.16	55153.85	52234.7
POM121	79.49	264.04	84.05	733.48	725.31	715.76
POM121C	228.4	527.17	302.41	613.32	664.21	590.65
PPP2R1A	1461.08	695.86	853.66	4153.23	4278.52	3844.64
TPI1	3112.48	5455.02	2965.57	8531.1	8917.52	8531.35
TPR	6054.79	10280.2	8460.8	4052.92	3886.63	4221.17

## Sheet: 2D and 3D controls_oxphos
GeneID	control_2D	control_2D	control_2D	control_3D	control_3D	control_3D
ACAD9	610.18	729.78	597.4	1042.75	1101.49	1073.04
ATP5F1B	4935.19	4762.83	6276.39	12349.98	12343.3	11918.88
ATP5F1D	1037.87	624.35	927	1559.94	1568.44	1198.14
ATP5F1E	6453.37	11961.63	13247.4	3336.17	3129.9	3321.36
ATP5MC2	10602.6	8454.83	6846.59	2099.08	2315.57	2089.53
ATP5MC3	7879.73	6275.57	7776.06	3035.25	3037.38	3087.98
ATP5ME	1969.37	7587.53	4582.25	874.53	850.12	940.71
ATP5MF	3676.76	3989.04	2722.49	1244.4	1199.24	1162.05
ATP5MG	6509.35	14130.81	14957.2	483.76	501.87	520.88
ATP5PF	3254.67	3036.48	3876.91	1285.15	1248.12	1235.43
ATP5PO	4800.84	7053.94	8285.29	483.76	432.04	447.5
ATP6V0A1	134.35	429.98	232.37	681.23	695.63	712.15
ATP6V0C	0	2.75	0	20.9	25.31	18.04
ATP6V0D1	188.09	243.87	147.5	492.12	509.72	469.15
ATP6V0E1	1752.17	2408.46	2489.3	1169.17	1218.45	1095.89
ATP6V1E2	605.7	341.05	244.73	84.63	97.75	99.85
ATP6V1F	517.25	617.93	263.68	234.04	267.08	249.01
ATP6V1G1	1623.42	1619.09	2162.99	783.63	768.95	762.67
COX11	325.8	147.61	350.2	530.78	532.42	531.71
COX14	715.42	1384.38	877.56	150.46	160.6	131.12
COX17	875.53	847.13	4354	606.01	575.18	620.72
COX19	672.88	1030.5	886.62	205.83	191.15	164.8
COX20	4.48	9.17	4.94	704.22	723.56	741.02
COX4I1	3464.04	9727.36	5813.3	2553.58	2451.73	2427.56
COX6A1	3799.92	2601.91	2865.04	881.84	896.38	899.81
COX6B1	4230.96	5102.97	3497.04	2494.03	2511.95	2313.28
COX6B2	42.54	12.84	14.01	0	1.75	4.81
COX6C	4338.44	3225.34	7592.31	1057.38	1006.35	1123.56
COX7A2	2207.85	5249.66	4148	1427.25	1452.36	1623.99
COX7C	12006.58	17530.34	14279.05	2988.23	3139.5	3216.7
COX8A	4152.59	3861.61	4067.25	1228.73	1296.13	1189.72
DMAC2L	483.67	325.47	232.37	178.67	143.14	161.2
ETFDH	97.41	67.84	129.37	266.43	295.88	277.88
LHPP	326.92	341.05	168.92	130.6	128.3	108.27
LRPPRC	2713.91	1814.37	2621.96	4437.42	4340.49	4489.43
MT-ATP6	271545.2	360114.16	329222.31	64859.31	62579.73	73656.92
MT-ATP8	42702.61	451969.45	232502.35	17347.43	16475.2	19717.63
MT-CO1	18128.54	33604.79	28989.05	169286.61	165222.4	176797.05
MT-CO3	408890.84	447240.54	369455.62	119640.13	113510.92	120400.13
MT-CYB	261050.09	214819.8	257555.16	64299.28	62181.73	67982.58
MT-ND2	488920.87	370574.06	378982.68	53248.04	52298.01	59250.33
MT-ND3	105232.19	161192.78	152987.44	11478.58	10401.3	11827.45
MT-ND4	458931.3	504312.02	487950.54	141048.84	137562.12	158010.51
MT-ND5	49747.12	103908.6	64655.76	31646.03	30512.63	32819.01
MT-ND6	35382.67	18895.47	21807.91	551.67	482.66	525.69
NDUFA1	2912.08	2560.65	4861.58	735.57	681.67	728.99
NDUFA11	1065.86	2683.51	1427.99	157.77	163.22	153.98
NDUFA13	932.63	1184.52	472.97	7.31	5.24	8.42
NDUFA2	1087.13	1515.49	1390.08	751.24	768.95	771.09
NDUFA4	3420.37	3451.79	6598.57	2164.9	2138.39	2199
NDUFA5	1055.78	1380.72	1267.31	514.06	484.41	577.42
NDUFA6	0	0	2.47	24.03	22.69	28.87
NDUFA7	190.33	55.93	51.09	6.27	6.98	2.41
NDUFA9	596.75	1408.22	783.62	149.41	165.83	151.57
NDUFAB1	3171.82	4143.99	5101.37	1576.66	1612.96	1589.1
NDUFAF2	759.09	1454.98	1454.36	245.54	240.9	304.35
NDUFAF3	1049.06	1113.01	903.1	421.07	432.91	371.71
NDUFB1	2538.13	2734.85	5056.87	656.16	590.02	596.67
NDUFB11	722.14	1926.22	1076.14	663.47	661.59	638.77
NDUFB2	377.3	1255.11	930.29	365.69	362.22	402.99
NDUFB4	3428.21	2867.78	3752.48	1687.41	1731.66	1716.62
NDUFB5	1951.46	1025.91	2749.68	807.66	764.58	845.68
NDUFB8	737.82	1639.26	1254.95	119.11	126.56	115.48
NDUFC1	5600.23	859.97	2020.44	441.97	417.2	473.96
NDUFC2	1181.18	2066.49	1352.18	247.63	243.51	227.36
NDUFS2	2653.45	7106.2	5632.84	2482.53	2486.64	2346.96
NDUFS3	3.36	13.75	60.98	433.61	383.16	413.82
NDUFS4	832.98	1046.08	1446.94	592.42	560.35	583.43
NDUFS5	1391.66	2682.59	2336.86	1156.63	1202.73	1240.25
NDUFS6	1842.86	5543.96	3373.44	1263.21	1235.9	1225.81
NDUFS7	0	2.75	28.84	767.96	838.77	722.98
NDUFV2	287.74	138.44	90.64	29.26	21.82	14.44
NDUFV3	773.64	1524.66	1179.14	590.33	507.1	493.21
NUBPL	578.83	602.34	738.3	262.25	205.98	223.75
PPA1	422.09	432.73	763.85	1731.3	1818.94	1875.41
SCO2	0	0	0	264.34	288.9	261.04
SDHD	304.53	47.67	303.23	645.71	640.64	696.51
SLC25A4	130.99	195.28	228.25	270.61	282.79	338.03
TCIRG1	26.87	14.67	20.6	578.84	572.56	466.75
TIMMDC1	6133.16	4268.67	3799.45	1034.39	1084.91	1135.59
TMEM186	0	49.51	42.02	150.46	162.34	131.12
TRAP1	0	51.34	14.01	2719.71	2890.75	2675.37
UQCR10	1194.61	1940.89	1374.43	788.85	780.29	789.14
UQCR11	963.97	5127.72	3390.75	204.79	205.11	143.15
UQCRB	6709.75	15303.41	16902.65	2287.15	2230.03	2381.85
UQCRC2	45.9	30.25	285.1	2002.95	2085.15	1949.99
UQCRH	5449.09	8835.31	7838.69	2797.03	2831.4	3001.37
UQCRHL	11.2	7.33	45.32	184.94	170.2	178.04
UQCRQ	1867.49	6292.99	4681.95	1271.57	1305.73	1362.95

## Sheet: 2D±bude_oxphos
GeneID	control_2D	control_2D	control_2D	budesonide_2D	budesonide_2D	budesonide_2D
ACO2	97.8928496232066	146.757564607856	111.519183115422	204.571463773143	214.894316007148	224.378931446475
ATP5F1A	2462.11899691856	2459.58247520002	2833.94931749037	3717.48143845818	3786.23318679261	4185.41500124825
ATP5F1B	5017.57768766389	4825.35157049248	6484.28715870356	6712.36367423381	10263.7618550081	9920.54048902015
ATP5F1E	6561.09750265306	12118.6452242956	13686.213030127	18055.081447849	19307.9286957937	21045.746529984
ATP5MC1	881.03564660886	3678.22756865259	1808.99438259749	6888.33912694189	4707.20882682324	4070.73243628672
ATP5MC3	8011.27762381544	6357.94639076439	8033.63764168117	13033.1819661921	15975.6713800465	15783.3126577927
ATP5PB	2269.74816451947	2062.03666727494	2645.81390170023	3444.71948676066	3962.98608740455	4143.53093404491
ATP5PF	3309.00597505421	3076.33578469126	4005.32638593938	6074.45265816702	6186.3515214179	6217.78950030565
ATP5PO	4880.98301377105	7146.53608919522	8559.73577271423	12724.1250773736	12888.0772898832	12947.1629643093
ATP6V0D1	191.232543449985	247.072861934745	152.381173875271	448.737404405603	394.438051891908	294.185710118712
ATP6V0E1	1781.42220535254	2440.07672294201	2571.75154344801	5418.94409682943	4535.10731833267	4916.3916979161
ATP6V1C2	97.8928496232066	24.1499789861029	22.1335783282516	3052.07425790576	3310.86091198892	3274.93515942322
ATP6V1E1	524.751205538352	764.439719444718	700.61288323658	1467.19533695361	1445.65267132081	1547.71600713302
COX14	727.366638479407	1402.55647188521	906.625419984153	2381.1678444562	1727.52703387564	1688.32680417281
COX4I1	3521.86600853722	9855.04911702122	6005.86135022366	17224.6972803827	12381.0755486543	12359.7887837672
COX5B	1660.76357674719	4591.28254339641	3469.86404869052	7822.10887287414	6754.75163864892	7119.29418487282
COX6A1	3863.35269326934	2636.06309086769	2959.94045566657	5278.16373466296	5849.59073183094	5642.38219610736
COX6B1	4301.59393867556	5169.95319371726	3612.88101635	9945.91261774477	9076.72658563525	7927.05833808013
COX6B2	43.254980066068	13.0038348386708	14.4719550607799	3.29953973827649	0.930278424273368	1.99447939063533
COX7B	1982.89934934449	3380.9970580544	5198.83703271664	6500.09328440469	8700.89410222881	9382.03105354861
COX7C	12207.010690224	17760.4518535874	14752.0299557797	26232.4407658775	23058.811302464	23243.6628184642
COX8A	4221.91371223806	3912.29659574867	4201.97471647115	6309.81982616408	8026.44224463062	6150.97444071937
CYC1	3200.86852488904	2561.75546321814	2560.68475428388	4006.74108884709	4809.53945349331	4529.46269613284
FAHD1	470.113335981213	673.412875574023	580.580785379523	1621.17385807318	1047.49350573181	1101.94986332602
IDH3B	848.025267084755	1384.90841031844	930.461581260732	2267.88364677538	1637.29002672113	1602.56419037549
LDHB	6759.15977979768	5046.41676274988	4349.24814150144	10599.2214859235	9441.39572795041	9393.0006901971
ME3	17.0743342366058	9.28845345619342	12.7693721124529	1.0998465794255	0.930278424273368	0
MPC1	800.217131222259	708.708998707558	587.391117172831	1472.69456985074	1522.8657805355	1525.77673383603
MT-ATP6	276078.325138527	364841.163305821	340127.549461717	608669.395059603	557570.746094061	533943.074906681
MT-CO2	50137.0750523693	79143.1965188416	135121.239236605	147702.796537368	253013.404720173	233373.036258545
MT-CO3	415716.783681285	453111.194190719	381693.558270699	794661.15056651	694703.088616199	638029.968105462
MT-CYB	265408.004529597	217639.610622759	266086.473496344	365594.502233932	413373.869217992	418977.293871679
MT-ND3	106988.916615521	163308.659821447	158055.031550571	246908.958001548	232190.052471238	218618.87496632
MT-ND4	466592.608261625	510931.816955523	504113.528712785	866665.906428339	901994.23906176	724981.2916196
NDUFA2	1105.27856958295	1535.38135630877	1436.12871691386	2545.0449847906	2285.69408843966	2314.5933328323
NDUFA4	3477.47273952205	3497.10272625682	6817.1421251015	6795.95201427015	11103.8032721269	12105.4926614612
NDUFA4L2	61.4676032517809	55.7307207371605	44.2671566565032	5.49923289712749	2.7908352728201	1.99447939063533
NDUFA5	1073.40647900795	1398.84109050273	1309.2862872635	2205.19239174812	1844.74211533409	1839.9072378611
NDUFA8	811.600020713329	734.716668384899	1069.22209154939	1270.32279923645	1672.64060684352	1946.61188526009
NDUFB2	383.603375849077	1271.58927815288	961.108074330618	2222.78993701893	1847.53295060691	1880.79406536912
NDUFB4	3485.4407621658	2905.4282410973	3876.78137334069	4744.7381436416	5583.53110248875	5245.48079737093
NDUFB7	573.697630349955	587.959103777043	1183.2951490873	1403.40423534693	2299.64826480377	2267.72306715237
NDUFB9	2594.16051501498	4886.65536330336	4358.61234771724	8022.28095032958	7188.26138436031	7513.2038645233
NDUFS5	1414.89316374007	2717.80148128219	2414.26262072775	4374.0898463752	4233.6971088681	4216.32943180309
PDK1	465.560180184785	303.732428017525	473.318059634919	133.081436110485	211.173202310055	240.334766571558
PDK4	36.4252463714257	36.2249684791543	44.2671566565032	823.785087989697	932.138981121915	915.466040301618
PDP1	474.666491777641	508.07840405378	374.56824863195	246.365633791311	220.475986552788	232.356849009016
RXRA	1495.71167912667	2044.38860570817	1726.41910960363	4005.64124226766	2629.89710542081	2890.0006370306
SLC25A4	133.179807045525	197.84405861692	235.807738343296	386.04614937835	342.342460132599	468.702656799303
SUCLG1	2391.54508207392	3221.23565860788	2558.13087986139	5027.39871455395	4093.22506680282	4051.78488207568
UQCR10	1214.55430869723	1966.36559667615	1419.95417890476	2885.99742441251	2682.92297560439	2560.91153757577
UQCRC1	1384.15936211418	2252.4499631269	1660.01837461887	5314.458671784	4301.60743384005	3801.47771855095
UQCRH	5540.05231530403	8951.2825957336	8098.3357937176	15180.0824892307	14833.2894750388	13986.2867268303

## Sheet: 3D±bude_oxphos
GeneID	control_3D	control_3D	control_3D	budesonide_3D	budesonide_3D	budesonide_3D
ADHFE1	27.5797097589987	16.5203925031223	25.9884427346457	83.8251881639966	89.3637105228121	84.1578600262679
ATP5PO	456.050200657728	408.879714452278	420.334812925575	693.304160439722	663.021078072477	796.949432066931
ATP6V1B1	6.89492743974967	1.65203925031223	3.38979687843205	19.2099389542492	24.0225028287129	21.6770245522205
ATP6V1C2	76.8291914714963	86.7320606413922	71.1857344470731	2055.46346810467	2217.75746114678	2132.63668021111
COQ10A	47.2795024439977	56.995354135772	49.7170208836701	19.2099389542492	34.5924040733466	36.9784536479056
COQ10B	224.577636608989	206.504906289029	229.376255440569	323.076246048737	344.963140620318	345.557273744221
COX14	141.838507331993	151.987611028725	123.162619916365	281.163651966739	230.616027155644	237.809710528772
COX19	194.042957947241	180.898297909189	154.800724115064	291.641800487238	277.700132699922	295.827629183245
COX4I1	2407.31466610688	2320.28912706353	2280.20336689196	3861.19772980409	4006.95347182932	3933.10483713672
COX6C	996.809509860952	952.400627805002	1055.35676148518	1528.06332590619	1509.57407775632	1758.38922691248
D2HGDH	99.4839530592452	128.033041899198	118.642890745122	199.084821889492	209.476224666377	212.30732870263
FAHD1	296.481879909236	325.45173231151	371.747724334715	523.907426024979	516.003360760754	555.314364264237
IDH2	162.523289651242	175.942180158253	158.190520993496	115.259633725495	96.0900113148518	108.385122761103
LDHB	270.872149418737	261.848221174489	281.35314090986	593.761749494976	546.752164381507	591.655258366489
MPC1	316.181672594235	317.191536059949	297.17219300921	551.849155412978	496.785358497784	531.724661075056
MT-CO1	159589.990520446	156364.689022428	166065.019142093	244919.736234331	249276.707352988	238675.51639177
MT-CO2	92336.8682731275	88487.352344849	97035.1955097031	150324.757749347	153433.647367216	147137.267065016
MT-CYB	60616.2620917421	58848.1161549972	63855.8636636102	93147.2476310677	93631.0679253047	89573.9283665948
NDUFA1	693.432702511966	645.121327246927	684.738969443275	1037.33670352946	1027.20222095577	1145.69450353942
NDUFA13	6.89492743974967	4.9561177509367	7.90952604967479	12.2245066072495	16.3353019235248	15.9389886413386
NDUFA4L2	38.4145957357481	33.8668046314008	35.0279010771312	3.49271617349986	12.4917014709307	3.82535727392127
NDUFA8	578.188915304722	557.563246980378	593.214453725609	962.243305799211	969.548214166854	965.265152119467
NDUFAF3	396.950822602731	409.705734077434	349.149078478501	277.670935793239	237.342327947684	198.918578243906
NDUFB5	761.396987275213	723.593191636758	794.342401845911	1337.71029445045	1294.33245241105	1359.27695133336
NDUFV1	1117.9632348737	1137.42902383997	1061.00642294923	1830.18327491393	1840.12371667941	1896.7396483193
PDK4	34.4746371987483	45.4310793835864	42.937427126806	359.749765870485	350.728541299209	415.051264220458
PPA1	1632.12782395217	1721.42489882535	1761.56444449186	2771.47028367214	2668.41961421343	2825.02634679086
SDHD	608.723593966471	606.298404864589	654.230797537386	913.345279370213	992.609816882419	982.479259852112
SLC25A27	65.0093158604968	63.603511137021	64.406140690209	136.215930766494	107.620812672634	107.747563215449
UCP2	32.5046579302484	29.7367065056202	35.0279010771312	10.4781485204996	5.76540067889111	7.01315500218899
UQCRC1	2373.82501854238	2466.49460071616	2181.89925741743	3835.00235850284	4032.89777488433	3704.22096024709
UQCRC2	1888.22512885716	1973.36088449796	1831.62024664612	3145.19091423662	2997.04745291023	3190.34796645034

## Sheet: 3D±bude_cell_cycle
GeneID	control_3D	control_3D	control_3D	budesonide_3D	budesonide_3D	budesonide_3D
ANAPC15	533.86	516.26	479.09	298.63	277.7	299.02
AURKB	379.22	414.66	385.31	144.95	167.2	161.94
B9D2	84.71	85.91	102.82	55.88	61.5	49.73
BARD1	252.16	284.98	298.3	148.44	137.41	162.58
BIRC5	1143.57	1269.59	1203.38	658.38	633.23	657.96
BLM	422.56	446.88	511.86	164.16	198.91	192.54
BRCA1	598.87	636.86	673.44	330.06	339.2	332.17
BRIP1	335.88	327.1	334.46	214.8	184.49	161.3
BUB1	1476.5	1504.18	1580.78	729.98	717.79	707.69
BUB1B	1444.98	1497.57	1548.01	857.46	739.89	759.97
CCNA1	0.98	0	0	13.97	1.92	1.91
CCNA2	1123.87	1144.04	1245.19	541.37	521.77	536.83
CCNB1	2566.88	2627.57	2609.01	1463.45	1482.67	1391.15
CCNB2	1479.45	1479.4	1625.97	745.69	728.36	735.74
CCNE2	238.37	228.81	301.69	143.2	132.6	112.21
CCP110	483.63	455.14	468.92	260.21	290.19	293.28
CDC20	2133.49	2315.33	2118.62	1021.62	1060.83	990.77
CDC25A	313.23	267.63	280.22	129.23	116.27	117.95
CDC25B	2721.53	2710.17	2501.67	1295.8	1348.14	1196.7
CDC25C	327.02	281.67	296.04	113.51	140.29	137.71
CDC45	557.5	586.47	571.75	200.83	209.48	210.39
CDC6	1038.18	1065.57	1128.8	427.86	410.3	432.27
CDC7	442.26	428.7	488.13	223.53	173.92	209.12
CDCA5	698.36	631.91	624.85	359.75	344.96	357.03
CDCA8	450.14	456.79	479.09	232.27	228.69	229.52
CDK1	1471.57	1408.36	1543.49	885.4	811	856.88
CDK2	807.69	737.64	785.3	373.72	397.81	397.2
CDKN1A	171.39	185.85	179.66	302.12	321.9	331.53
CDT1	550.61	626.12	520.9	207.82	286.35	235.26
CENPA	304.36	293.24	279.09	158.92	139.33	145.36
CENPE	777.16	745.07	835.02	464.53	432.41	432.27
CENPF	4085.74	3868.25	4416.91	2064.2	1983.3	2155.59
CENPH	391.04	385.75	415.82	188.61	179.69	205.29
CENPI	236.4	242.85	264.4	122.25	115.31	105.83
CENPJ	359.52	339.49	396.61	241	206.59	213.58
CENPK	302.39	325.45	348.02	153.68	143.17	147.91
CENPM	280.72	322.97	257.62	127.48	129.72	109.02
CENPO	389.07	397.32	407.91	254.97	245.03	228.88
CENPQ	148.73	130.51	136.72	76.84	93.21	89.9
CENPU	515.15	508	526.55	305.61	320.94	298.38
CEP152	403.85	357.67	412.43	272.43	196.98	217.41
CEP41	92.59	113.99	96.04	48.9	51.89	42.08
CEP72	119.18	113.99	108.47	43.66	63.42	69.49
CEP76	138.88	126.38	151.41	76.84	72.07	79.69
CEP78	466.89	405.58	492.65	228.77	216.2	217.41
CHEK1	300.42	343.62	319.77	195.59	180.65	201.47
CHMP2B	217.68	184.2	174.01	352.76	334.39	379.99
CLASP1	1062.8	977.18	952.53	1831.93	1755.56	1750.74
CLSPN	471.81	499.74	484.74	179.87	164.31	181.7
DBF4	398.92	402.27	418.07	263.7	253.68	256.3
DNA2	299.44	294.89	325.42	146.69	155.67	147.91
DSN1	568.34	504.7	536.72	352.76	336.32	355.12
ERCC6L	210.79	175.12	221.47	101.29	85.52	103.28
ESPL1	738.74	792.98	768.35	333.55	347.85	324.52
EXO1	968.24	915.23	1014.68	380.71	400.7	385.72
FBXO5	350.66	349.41	335.59	174.64	181.61	179.79
FEN1	1000.75	1011.05	915.25	448.81	556.36	534.91
FOXM1	1284.43	1264.64	1266.65	513.43	479.49	473.71
GINS1	678.66	650.9	627.11	267.19	271.93	274.79
GINS2	325.05	308.93	289.26	129.23	106.66	107.11
GTSE1	529.92	538.56	515.25	211.31	244.07	251.84
H2AX	1410.51	1487.66	1188.69	775.38	744.7	736.38
H2BC4	34.47	20.65	24.86	82.08	75.91	79.69
H2BC5	159.57	153.64	143.5	183.37	255.6	241
H4C8	86.68	86.73	80.23	146.69	152.78	143.45
HAUS8	202.91	199.9	197.74	75.09	103.78	79.06
INCENP	855.96	929.27	905.08	450.56	481.41	443.1
ITGB3BP	316.18	282.5	307.34	174.64	156.63	175.33
KIF18A	343.76	314.71	343.5	132.72	143.17	144.73
KIF2C	1024.39	961.49	953.66	520.41	447.78	497.3
KNL1	1091.37	1077.13	1106.2	586.78	570.77	603.13
KNTC1	976.12	1014.35	1100.55	475.01	475.65	476.26
LBR	1585.83	1555.39	1585.3	976.21	933.03	989.49
LIG1	1222.37	1267.94	1206.77	653.14	602.48	612.06
LMNB1	1466.65	1429.01	1423.71	543.12	523.69	524.71
MAD2L1	685.55	655.86	728.81	422.62	415.11	418.24
MCM10	595.92	597.21	631.63	213.06	220.05	231.43
MCM2	3012.1	3062.05	3023.7	1164.82	1279.92	1229.85
MCM3	2402.39	2411.98	2351.39	1306.28	1236.68	1309.55
MCM4	3214.02	3169.44	3059.86	1861.62	1839.16	1734.16
MCM5	2326.55	2383.07	2179.64	757.92	817.73	806.51
MCM6	1918.76	2067.53	2045.18	969.23	917.66	935.94
MCM7	4425.56	4530.72	4171.71	2064.2	1994.83	2118.61
MCM8	291.56	317.19	298.3	185.11	203.71	170.87
NCAPD2	2937.24	2871.24	2835	1660.79	1596.06	1636.62
NCAPG	1190.85	1134.95	1169.48	452.31	460.27	506.86
NCAPH	561.44	588.95	621.46	275.92	232.54	295.83
NDC80	553.56	579.04	625.98	300.37	257.52	304.12
NEK2	634.33	678.16	728.81	364.99	285.39	271.6
NEK7	1084.47	1012.7	1061.01	2308.69	2081.31	2163.88
NEK9	995.82	925.97	916.38	1568.23	1486.51	1488.7
NSD2	1600.61	1523.18	1498.29	679.33	688.97	721.08
NUF2	879.6	903.67	903.95	391.18	375.71	411.23
NUP155	1372.09	1318.33	1367.22	822.53	783.13	870.91
NUP85	858.91	916.88	830.5	572.81	556.36	550.21
ORC1	575.23	536.09	544.63	213.06	221.97	210.39
ORC6	315.2	336.19	309.6	164.16	157.59	182.34
PCNA	2963.83	2805.99	3038.39	1556.01	1500.93	1626.41
PKMYT1	674.72	739.29	603.38	241	274.82	270.96
PLK1	1990.66	2057.61	1829.36	743.95	831.18	745.94
PLK4	440.29	424.57	466.66	190.35	152.78	177.88
PMF1	391.04	454.31	418.07	261.95	279.62	226.33
POLA1	735.79	690.55	697.17	398.17	340.16	392.74
POLA2	78.8	96.64	81.36	19.21	34.59	33.79
POLD1	888.46	955.7	850.84	445.32	531.38	486.46
POLD3	513.18	531.13	500.56	351.02	293.07	308.58
POLE	1074.62	1119.26	1025.98	614.72	672.63	645.85
POLE2	245.26	224.68	220.34	123.99	87.44	90.53
PPP2R1B	476.73	530.3	541.24	256.71	249.83	267.14
PPP2R3B	30.53	27.26	21.47	12.22	10.57	12.11
PRIM1	277.77	250.28	294.91	153.68	98.01	120.5
PRIM2	310.27	317.19	335.59	169.4	176.81	207.84
PRKAR2B	5.91	4.96	6.78	24.45	26.91	17.85
PSMD11	3125.37	3138.05	3207.88	2022.28	2010.2	2040.19
PTTG1	1455.81	1490.97	1429.36	686.32	667.83	722.35
RCC1	1323.83	1386.06	1335.58	852.22	880.18	769.53
RFC2	731.85	781.41	855.36	398.17	430.48	402.94
RFC3	593.95	603.82	581.92	281.16	307.49	306.03
RFC4	861.87	830.15	883.61	375.47	432.41	455.86
RFC5	737.76	745.9	786.43	323.08	295	349.38
RHNO1	447.19	413.84	472.31	310.85	259.44	250.56
RMI1	314.21	305.63	328.81	234.01	171.04	217.41
RMI2	136.91	147.86	125.42	62.87	48.05	59.93
RPA3	604.78	555.91	628.24	373.72	357.45	404.85
SFN	3080.06	3239.65	3125.39	5988.26	6497.61	5930.58
SGO1	304.36	281.67	335.59	129.23	126.84	115.4
SGO2	458.02	402.27	482.48	214.8	242.15	238.45
SKA2	744.65	733.51	824.85	455.8	470.84	505.58
SMC1A	2294.04	2193.08	2279.07	1159.58	1155.96	1207.54
SMC2	967.26	919.36	1064.4	543.12	525.61	562.97
SMC4	3901.54	3597.32	3960.41	2022.28	1987.14	2082.27
SPC24	539.77	527	505.08	211.31	217.16	224.42
SPC25	30.53	29.74	36.16	17.46	8.65	10.2
SPDL1	799.81	751.68	802.25	469.77	417.99	417.6
SSNA1	531.89	587.3	474.57	314.34	364.18	351.3
TMPO	3828.65	3745.17	3803.35	1669.52	1562.42	1642.99
TOPBP1	1729.64	1680.95	1702.81	967.48	1075.25	1043.68
TUBA1B	11895.72	12472.07	11446.21	5553.42	5534.78	5352.95
TUBA4A	910.13	887.15	922.02	597.25	593.84	573.17
TUBB2A	195.03	174.29	133.33	69.85	90.32	81.61
TUBB2B	11.82	12.39	15.82	3.49	0.96	4.46
TUBB4A	57.13	52.87	57.63	19.21	24.98	16.58
TUBB4B	7982.36	8109.86	7638.34	5059.2	5193.67	4893.27
TUBG1	1025.37	1059.78	1041.8	522.16	517.93	479.44
TUBGCP3	468.86	462.57	431.63	232.27	247.91	213.58
UBE2C	1446.95	1410.02	1363.83	616.46	638.04	619.07
UBE2S	2793.43	3033.97	2324.27	1393.59	1453.84	1312.74
VRK1	587.05	539.39	638.41	312.6	306.53	351.3
YWHAH	1365.2	1380.28	1368.35	853.97	909.01	874.09
ZNF385A	494.46	525.35	462.14	139.71	139.33	125.6
ZWILCH	1115.01	1124.21	1193.21	740.46	713.95	744.03
ZWINT	1100.23	1102.74	1081.35	513.43	519.85	554.04
CDKN1C	0	1.65	0	96.05	66.3	58.66
